# Supplementary material for: Allosteric inhibition of trypanosomatid pyruvate kinases by a camelid single-domain antibody
Source: eLife. 2025 Mar 31;13:RP100066. doi: 10.7554/eLife.100066 (PMC11957543; doi:10.7554/eLife.100066)
Supplement: Figure 7—figure supplement 1—source data 2. [file elife-100066-fig7-figsupp1-data2.zip]

Archive with 6 entries (6 files):
- Western_blot1_with_annotations.jpg
- __MACOSX/._Western_blot1_with_annotations.jpg
- Western_blot2_wth_annotations.jpg
- __MACOSX/._Western_blot2_wth_annotations.jpg
- Western_blot3_with_annotations.jpg
- __MACOSX/._Western_blot3_with_annotations.jpg
